# Supplementary material for: Electrochemically Stable Rechargeable Lithium–Sulfur Batteries Equipped with an Electrospun Polyacrylonitrile Nanofiber Film
Source: Polymers (Basel). 2023 Mar 15;15(6):1460. doi: 10.3390/polym15061460 (PMC10057069; doi:10.3390/polym15061460)
Supplement: Supplementary file 1 [file polymers-15-01460-s001.zip]

Archive with 1 entries (1 files):
- polymers-2226280-supplementary.pdf
